# Supplementary material for: A hybrid integration framework based on LOOCV and SARIMA: relationship exploring and predictive analysis between discipline attention and literature research
Source: PeerJ Comput Sci. 2025 Apr 1;11:e2754. doi: 10.7717/peerj-cs.2754 (PMC11967522; doi:10.7717/peerj-cs.2754)
Supplement: Supplemental Information 1 [file peerj-cs-11-2754-s001.py]

import pandas as pd
import matplotlib.pyplot as plt
import pmdarima as pm
from statsmodels.graphics.tsaplots import plot_acf, plot_pacf
from statsmodels.tsa.stattools import adfuller
from statsmodels.stats.diagnostic import acorr_ljungbox
import warnings
import itertools
from statsmodels.tsa.seasonal import seasonal_decompose
import numpy as np
from statsmodels.tsa.arima_model import ARIMA
import statsmodels.api as sm

warnings.filterwarnings("ignore")  # Select filter warnings
plt.rcParams['font.sans-serif'] = ['SimHei']  #  Display Chinese
plt.rcParams['axes.unicode_minus'] = False  #   Resolve the issue of displaying negative signs on negative coordinate axes

# Set font
from matplotlib import rcParams

config = {

    "font.family":'serif',  #  Set font type
    "axes.unicode_minus": False
}
rcParams.update(config)


def get_originSeriesData():
    df = pd.read_csv('Flipped Classroom.csv', encoding='utf-8', index_col='year', header=0)
    df.index = pd.to_datetime(df.index)
    time_series = df['All']  #   Generate the pd.Series object
    print(time_series.head())
    print(len(time_series))
    return time_series


def sequenceOriginPlot(data, sequencePlot_name):
    data.plot(marker='o',markersize=3,linewidth=1)
    #  Set the axis label
    plt.xlabel("Year", fontsize=15)
    plt.ylabel("BDI", fontsize=15)
    #  Set chart title
    # plt.title("{}title".format(sequencePlot_name), fontsize=15)
    #  Set the legend location
    # plt.legend(loc='best')
    #  Generate Grid
    plt.grid(linestyle='--')
    plt.show()


def sequenceSeasonalPlot(time_series):
    from matplotlib import rcParams
    rcParams['font.size'] = 12
    rcParams['font.family'] = 'serif'

    ts_decomposition = seasonal_decompose(time_series, extrapolate_trend = 'freq', period = 12)
    ts_decomposition.plot()
    plt.show()


def draw_trend(time_series, size):
    f = plt.figure(facecolor='white')
    rol_mean = time_series.rolling(window=size).mean()
    rol_std = time_series.rolling(window=size).std()
    time_series.plot(color='black', label='Original')
    rol_mean.plot(color='red', label='Rolling Mean')
    rol_std.plot(color='blue', label='Rolling standard deviation')
    plt.show()
def draw_ts(time_series):
    f = plt.figure(facecolor='white')
    time_series.plot(color='blue')
    plt.show()


# Process time-series data to become stable data;
#  The moving average uses the average value within a certain time interval as an estimate for a certain period, while the exponential average calculates the mean using a variable weight method;
def draw_moving(time_series, size):
    f = plt.figure(facecolor='white')
    # Moving average of data
    rol_mean = time_series.rolling(window=size).mean()
    # A weighted moving average is performed on the data
    rol_weighted_mean=time_series.ewm(halflife=size,min_periods=0,adjust=True,ignore_na=False).mean()
    time_series.plot(color='blue', label='Original')
    rol_mean.plot(color='red', label='Rolling Mean')
    rol_weighted_mean.plot(color='black', label='Weighted Rolling Mean')
    plt.legend(loc='best')
    plt.title('Rolling Mean')
    plt.show()


def stableCheck(timeseries):
    # Moving the mean and variance of 12 periods
    rol_mean = timeseries.rolling(window=12).mean()
    rol_std = timeseries.rolling(window=12).std()
    # draw
    fig = plt.figure(figsize=(12, 8))
    orig = plt.plot(timeseries, color='blue', label='Differential sequence')
    mean = plt.plot(rol_mean, color='red', label='Rolling Mean')
    std = plt.plot(rol_std, color='black', label='Rolling Std')

    plt.legend(loc='upper right',fontsize=15)
    # plt.title('Rolling Mean & Standard Deviation of the differential sequence',fontsize=15)
    plt.show()
    print('Results of Dickey-Fuller Test:')
    dftest = adfuller(timeseries, autolag='AIC')
    dfoutput = pd.Series(dftest[0:4], index=['Test Statistic', 'p-value', '#Lags Used', 'Number of Observations Used'])
    for key, value in dftest[4].items():
        dfoutput['Critical Value (%s)' % key] = value
    print('ADF result:')
    print(dfoutput)


def whiteNoiseCheck(data):
    result = acorr_ljungbox(data, lags=1)
    return result


def get_order(data):
    pmax = int(len(data) / 10)
    qmax = int(len(data) / 10)
    bic_matrix = []
    for p in range(pmax +1):
        temp= []
        for q in range(qmax+1):
            try:
                temp.append(ARIMA(data, order=(p, 1, q)).fit().bic)
            except:
                temp.append(None)
        bic_matrix.append(temp)
    bic_matrix = pd.DataFrame(bic_matrix)
    p,q = bic_matrix.stack().astype('float64').idxmin()
    return p,q


def get_ARIMA_params_one_and_plot(time_series):
    split_point = int(len(time_series) * 0.85)
    # Determine the training set and the test set
    global data_test
    data_train, data_test = time_series[0:split_point], time_series[split_point:len(time_series)]
    built_arimamodel = pm.auto_arima(data_train,
                                     start_p=0,
                                     start_q=0,
                                     test='adf',
                                     max_p=5,
                                     max_q=5,
                                     m=12,
                                     d=None,
                                     seasonal=True, start_P=0, D=1, trace=True,
                                     error_action='ignore', suppress_warnings=True,
                                     stepwise=False
                                     )
    return built_arimamodel


def draw_acf_pacf(time_series,lags):
    f = plt.figure(facecolor='white')
    ax1 = f.add_subplot(211)
    plot_acf(time_series,ax=ax1,lags=lags)
    ax2 = f.add_subplot(212)
    plot_pacf(time_series,ax=ax2,lags=lags)
    plt.subplots_adjust(hspace=0.5)
    plt.show()

def search_bestParams(y_OriginalDatay):
    p = range(0, 12)
    d = range(0, 2)
    q = range(0, 12)
    print("p=", p, "d=", d, "q=", q)
    pdq = list(itertools.product(p, d, q))
    print("pdq:\n", pdq)
    seasonal_pdq = [(x[0], x[1], x[2], 12) for x in pdq]
    print('SQRIMAX:{} x {}'.format(pdq[1], seasonal_pdq[1]))

    for param in pdq:
        for param_seasonal in seasonal_pdq:
            try:
                mod = sm.tsa.statespace.SARIMAX(y_OriginalDatay,
                                                order=param,
                                                seasonal_order=param_seasonal,
                                                enforce_stationarity=False,
                                                enforce_invertibility=False)
                results = mod.fit()
                print('ARIMA{}x{}12 - AIC:{}'.format(param, param_seasonal, results.aic))
            except:
                continue


def build_ARIMA_model(time_series):
    mod = sm.tsa.statespace.SARIMAX(time_series,
                                    order=(1, 1, 1),
                                    seasonal_order=(2, 1, 0, 12),
                                    enforce_stationarity=False,
                                    enforce_invertibility=False)
    results = mod.fit()
    return results


def nihe_ARIMA_model3_range(results, time_series):
    predict_ts = results.get_prediction(start=pd.to_datetime('2019-12'), end=pd.to_datetime('2023-12'), dynamic=False)

    pred_ci = predict_ts.conf_int()
    print("pred ci:\n", pred_ci)
    print("pred:\n", predict_ts)
    print("pred mean:\n", predict_ts.predicted_mean)

    time_series.plot(color='red', label='Actual value', figsize=(12, 8))
    predict_ts.predicted_mean.plot(color='blue', label='Fitted value', figsize=(12, 8))
    plt.fill_between(pred_ci.index,
                     pred_ci.iloc[:, 0],
                     pred_ci.iloc[:, 1], color='k', alpha=.2,
                     label='Confidence interval')

    plt.xlabel('Year',fontsize=14)
    plt.ylabel("Internet attention (Baidu Index)",fontsize=14)
    plt.legend(fontsize=14, loc='upper left')
    plt.show()


def forecast_ARIMA_model(results, time_series):
    pred_uc = results.get_forecast(steps=24)
    pred_ci = pred_uc.conf_int()
    #  predicted data
    print("pred ci:\n", pred_ci)
    print("pred:\n", pred_uc)
    print("pred mean:\n", pred_uc.predicted_mean)
    #  draw
    time_series.plot(color='red', label='Original', figsize=(12, 8))
    pred_uc.predicted_mean.plot(color='blue', label='Predict', figsize=(12, 8))
    plt.fill_between(pred_ci.index,
                    pred_ci.iloc[:, 0],
                    pred_ci.iloc[:, 1], color='k', alpha=.25)
    plt.xlabel('Year')
    plt.ylabel("BDI")
    plt.legend()
    plt.show()


if __name__ == '__main__':

    global time_series
    time_series = get_originSeriesData()

    # orign_seqname = "Original"
    # sequenceOriginPlot(time_series, orign_seqname)

    sequenceSeasonalPlot(time_series)
    # stableCheck_result1 = stableCheck(time_series)

    # time_series_diff1 = time_series.diff(1).dropna()
    # time_series_diff2 = time_series_diff1.diff(12).dropna()
    # stableCheck_result2 = stableCheck(time_series_diff2)

    # # White noise test
    # ifwhiteNoise = whiteNoiseCheck(time_series_diff2)

    # #  Model recognition after determining parameters
    # get_ARIMA_params_one_and_plot(time_series)

    # results = build_ARIMA_model(time_series)

    # nihe_ARIMA_model3_range(results,time_series)

    # forecast_ARIMA_model(results,time_series)
