# Supplementary material for: A hybrid integration framework based on LOOCV and SARIMA: relationship exploring and predictive analysis between discipline attention and literature research
Source: PeerJ Comput Sci. 2025 Apr 1;11:e2754. doi: 10.7717/peerj-cs.2754 (PMC11967522; doi:10.7717/peerj-cs.2754)
Supplement: Supplemental Information 2 [file peerj-cs-11-2754-s002.csv]

year	all
2016/1/1	783.2258065
2016/2/1	532.6551724
2016/3/1	1097.580645
2016/4/1	1101.866667
2016/5/1	1172
2016/6/1	907.3
2016/7/1	838.4516129
2016/8/1	769.8064516
2016/9/1	879.4333333
2016/10/1	917.9032258
2016/11/1	1094.566667
2016/12/1	1015.741935
2017/1/1	560.8387097
2017/2/1	730.2142857
2017/3/1	1097.967742
2017/4/1	885.9333333
2017/5/1	970.516129
2017/6/1	891
2017/7/1	726.5806452
2017/8/1	636.9677419
2017/9/1	854.5666667
2017/10/1	866.7096774
2017/11/1	1011.066667
2017/12/1	952.6774194
2018/1/1	668.7741935
2018/2/1	414.7857143
2018/3/1	1011.064516
2018/4/1	952.2
2018/5/1	1071.322581
2018/6/1	863
2018/7/1	791.1935484
2018/8/1	708.2903226
2018/9/1	903.2333333
2018/10/1	936.3225806
2018/11/1	1053.033333
2018/12/1	930.7096774
2019/1/1	638.7096774
2019/2/1	532.3571429
2019/3/1	1049.032258
2019/4/1	996.1666667
2019/5/1	961.8387097
2019/6/1	818.4666667
2019/7/1	729
2019/8/1	573.7096774
2019/9/1	828.0666667
2019/10/1	944.1935484
2019/11/1	1015.8
2019/12/1	1008.612903
2020/1/1	501.5483871
2020/2/1	1067.206897
2020/3/1	1063.903226
2020/4/1	884.9
2020/5/1	859.3225806
2020/6/1	926.6666667
2020/7/1	852.0322581
2020/8/1	648.0322581
2020/9/1	940.6666667
2020/10/1	1020.290323
2020/11/1	1041.733333
2020/12/1	992.3225806
2021/1/1	653.6129032
2021/2/1	469.6071429
2021/3/1	1063.516129
2021/4/1	1030.066667
2021/5/1	996.483871
2021/6/1	871.3333333
2021/7/1	757.8064516
2021/8/1	612.6451613
2021/9/1	952.5
2021/10/1	988.8387097
2021/11/1	1022.1
2021/12/1	1028.83871
2022/1/1	588
2022/2/1	674
2022/3/1	1114
2022/4/1	1082
2022/5/1	1065
2022/6/1	844
2022/7/1	642
2022/8/1	635
2022/9/1	884
2022/10/1	847
2022/11/1	803
2022/12/1	576
2023/1/1	338
2023/2/1	629
2023/3/1	924
2023/4/1	832
2023/5/1	835
2023/6/1	670
2023/7/1	569
2023/8/1	546
2023/9/1	784
2023/10/1	724
2023/11/1	722
2023/12/1	663
